# Supplementary material for: A household case evidences shorter shedding of SARS-CoV-2 in naturally infected cats compared to their human owners
Source: Emerg Microbes Infect. 2021 Mar 5;10(1):376–83. doi: 10.1080/22221751.2020.1863132 (PMC7939552; doi:10.1080/22221751.2020.1863132)
Supplement: Suplementary_Information_1_fnal.xlsx [file TEMI_A_1863132_SM4818.xlsx]

## Sheet: Summary
Case	Animal ID	rt RTPCR	ELISA
Case 1	Cat 1	Positive	Negative
Case 1	Cat 2	Positive	Positive
Case 1	Cat 3	Positive	Negative
Case 2	Cat 4	Negative	NT
Case 2	Cat 5	Negative	NT
Case 2	Cat 6	Negative	NT
Case 2	Dog 1	Negative	NT
Case 2	Dog 2	Negative	NT
Case 3	Cat 7	Negative	Negative
Case 3	Dog 3	Negative	Negative
Case 3	Dog 4	Negative	Negative
Case 4	Dog 5	Negative	Negative
Case 5	Dog 6	Negative	NT
Case 6	Cat 8	Negative	Positive
Case 6	Cat 9	Negative	Negative
Case 7	Cat 10	Negative	Negative
Case 8	Cat 11	Negative	NT
Case 8	Cat 12	Negative	Negative
Case 8	Cat 13	Negative	NT
Case 9	Cat 14	Negative	Negative
Case 9	Cat 15	Negative	Negative
Case 10	Dog 7	Negative	Negative
Case 11	Cat 16	Negative	Negative
Case 11	Dog 8	Negative	Negative
Case 11	Dog 9	Negative	NT
Case 12	Cat 17	NT	Negative
Case 12	Dog 10	NT	Negative
NT= no tested

## Sheet: Testing
Case	Date	ID by Case	Animal	Gender	Age	Sample	Testing	Test Value	Result
1	2020-05-07	Cat 1	Cat	Male	10 years	Nasal	rt RTPCR	31	Positive
1	2020-05-07	Cat 1	Cat	Male	10 years	Fecal	rt RTPCR	33	Positive
1	2020-05-07	Cat 2	Cat	Female	10 years	Fecal	rt RTPCR	No Ct	Negative
1	2020-05-07	Cat 3	Cat	Female	10 years	Fecal	rt RTPCR	No Ct	Negative
1	2020-05-09	Cat 1	Cat	Male	10 years	Fecal	rt RTPCR	31.5	Positive
1	2020-05-10	Cat 1	Cat	Male	10 years	Fecal	rt RTPCR	30.8	Positive
1	2020-05-11	Cat 1	Cat	Male	10 years	Serum	ELISA	-3.92977	Negative
1	2020-05-11	Cat 1	Cat	Male	10 years	Fecal	rt RTPCR	No Ct	Negative
1	2020-05-11	Cat 1	Cat	Male	10 years	Nasal	rt RTPCR	31.7	Positive
1	2020-05-11	Cat 2	Cat	Female	10 years	Nasal	rt RTPCR	32	Positive
1	2020-05-11	Cat 3	Cat	Female	10 years	Nasal	rt RTPCR	37.3	Positive
1	2020-05-12	Cat 1	Cat	Male	10 years	Fecal	rt RTPCR	No Ct	Negative
1	2020-05-12	Cat 1	Cat	Male	10 years	Nasal	rt RTPCR	No Ct	Negative
1	2020-05-12	Cat 2	Cat	Female	10 years	Fecal	rt RTPCR	31.2	Positive
1	2020-05-12	Cat 2	Cat	Female	10 years	Nasal	rt RTPCR	24.1	Positive
1	2020-05-12	Cat 3	Cat	Female	10 years	Fecal	rt RTPCR	35.3	Positive
1	2020-05-12	Cat 3	Cat	Female	10 years	Nasal	rt RTPCR	No Ct	Negative
1	2020-05-13	Cat 1	Cat	Male	10 years	Nasal	rt RTPCR	No Ct	Negative
1	2020-05-13	Cat 2	Cat	Female	10 years	Nasal	rt RTPCR	21.9	Positive
1	2020-05-13	Cat 3	Cat	Female	10 years	Nasal	rt RTPCR	33	Positive
1	2020-05-14	Cat 1	Cat	Male	10 years	Nasal	rt RTPCR	No Ct	Negative
1	2020-05-14	Cat 2	Cat	Female	10 years	Nasal	rt RTPCR	39.1	Positive
1	2020-05-14	Cat 3	Cat	Female	10 years	Nasal	rt RTPCR	36.1	Positive
1	2020-05-15	Cat 1	Cat	Male	10 years	Nasal	rt RTPCR	No Ct	Negative
1	2020-05-15	Cat 1	Cat	Male	10 years	Fecal	rt RTPCR	No Ct	Negative
1	2020-05-15	Cat 3	Cat	Female	10 years	Nasal	rt RTPCR	31.7	Positive
1	2020-05-15	Cat 3	Cat	Female	10 years	Fecal	rt RTPCR	31.4	Positive
1	2020-05-16	Cat 1	Cat	Male	10 years	Nasal	rt RTPCR	No Ct	Negative
1	2020-05-16	Cat 2	Cat	Female	10 years	Nasal	rt RTPCR	24	Positive
1	2020-05-16	Cat 3	Cat	Female	10 years	Nasal	rt RTPCR	32.8	Positive
1	2020-05-17	Cat 1	Cat	Male	10 years	Nasal	rt RTPCR	No Ct	Negative
1	2020-05-17	Cat 2	Cat	Female	10 years	Nasal	rt RTPCR	No Ct	Negative
1	2020-05-17	Cat 3	Cat	Female	10 years	Nasal	rt RTPCR	29.9	Positive
1	2020-05-18	Cat 3	Cat	Female	10 years	Fecal	rt RTPCR	33	Positive
1	2020-05-19	Cat 2	Cat	Female	10 years	Fecal	rt RTPCR	No Ct	Negative
1	2020-05-19	Cat 1	Cat	Male	10 years	Fecal	rt RTPCR	No Ct	Negative
1	2020-05-19	Cat 3	Cat	Female	10 years	Fecal	rt RTPCR	No Ct	Negative
1	2020-05-20	Cat 1	Cat	Male	10 years	Nasal	rt RTPCR	No Ct	Negative
1	2020-05-20	Cat 2	Cat	Female	10 years	Nasal	rt RTPCR	No Ct	Negative
1	2020-05-20	Cat 2	Cat	Female	10 years	Fecal	rt RTPCR	36.9	Positive
1	2020-05-20	Cat 3	Cat	Female	10 years	Nasal	rt RTPCR	No Ct	Negative
1	2020-05-22	Cat 1	Cat	Male	10 years	Nasal	rt RTPCR	No Ct	Negative
1	2020-05-22	Cat 1	Cat	Male	10 years	Fecal	rt RTPCR	No Ct	Negative
1	2020-05-22	Cat 2	Cat	Female	10 years	Nasal	rt RTPCR	No Ct	Negative
1	2020-05-22	Cat 2	Cat	Female	10 years	Fecal	rt RTPCR	No Ct	Negative
1	2020-05-22	Cat 3	Cat	Female	10 years	Nasal	rt RTPCR	No Ct	Negative
1	2020-05-22	Cat 3	Cat	Female	10 years	Fecal	rt RTPCR	No Ct	Negative
1	2020-05-23	Cat 1	Cat	Male	10 years	Nasal	rt RTPCR	No Ct	Negative
1	2020-05-23	Cat 2	Cat	Female	10 years	Nasal	rt RTPCR	29.2	Positive
1	2020-05-23	Cat 3	Cat	Female	10 years	Nasal	rt RTPCR	No Ct	Negative
1	2020-05-23	Cat 3	Cat	Female	10 years	Fecal	rt RTPCR	No Ct	Negative
1	2020-05-24	Cat 1	Cat	Male	10 years	Fecal	rt RTPCR	No Ct	Negative
1	2020-05-25	Cat 1	Cat	Male	10 years	Nasal	rt RTPCR	No Ct	Negative
1	2020-05-25	Cat 2	Cat	Female	10 years	Nasal	rt RTPCR	38.3	Positive
1	2020-05-25	Cat 3	Cat	Female	10 years	Nasal	rt RTPCR	No Ct	Negative
1	2020-05-25	Cat 3	Cat	Female	10 years	Fecal	rt RTPCR	No Ct	Negative
1	2020-05-27	Cat 1	Cat	Male	10 years	Nasal	rt RTPCR	No Ct	Negative
1	2020-05-27	Cat 1	Cat	Male	10 years	Fecal	rt RTPCR	No Ct	Negative
1	2020-05-27	Cat 2	Cat	Female	10 years	Nasal	rt RTPCR	32.2	Positive
1	2020-05-27	Cat 3	Cat	Female	10 years	Nasal	rt RTPCR	No Ct	Negative
1	2020-05-27	Cat 3	Cat	Female	10 years	Fecal	rt RTPCR	No Ct	Negative
1	2020-05-29	Cat 2	Cat	Female	10 years	Fecal	rt RTPCR	No Ct	Negative
1	2020-05-29	Cat 3	Cat	Female	10 years	Fecal	rt RTPCR	No Ct	Negative
1	2020-05-30	Cat 1	Cat	Male	10 years	Fecal	rt RTPCR	No Ct	Negative
1	2020-06-03	Cat 1	Cat	Male	10 years	Fecal	rt RTPCR	No Ct	Negative
1	2020-06-04	Cat 1	Cat	Male	10 years	Nasal	rt RTPCR	No Ct	Negative
1	2020-06-04	Cat 2	Cat	Female	10 years	Nasal	rt RTPCR	No Ct	Negative
1	2020-06-06	Cat 1	Cat	Male	10 years	Fecal	rt RTPCR	No Ct	Negative
1	2020-06-06	Cat 1	Cat	Male	10 years	Nasal	rt RTPCR	No Ct	Negative
1	2020-06-06	Cat 2	Cat	Female	10 years	Nasal	rt RTPCR	No Ct	Negative
1	2020-06-06	Cat 2	Cat	Female	10 years	Fecal	rt RTPCR	No Ct	Negative
1	2020-06-06	Cat 3	Cat	Female	10 years	Nasal	rt RTPCR	No Ct	Negative
1	2020-06-08	Cat 1	Cat	Male	10 years	Nasal	rt RTPCR	No Ct	Negative
1	2020-06-08	Cat 2	Cat	Female	10 years	Nasal	rt RTPCR	No Ct	Negative
1	2020-06-08	Cat 3	Cat	Female	10 years	Nasal	rt RTPCR	No Ct	Negative
1	2020-06-09	Cat 2	Cat	Female	10 years	Fecal	rt RTPCR	No Ct	Negative
1	2020-06-10	Cat 1	Cat	Male	10 years	Nasal	rt RTPCR	No Ct	Negative
1	2020-06-10	Cat 2	Cat	Female	10 years	Nasal	rt RTPCR	No Ct	Negative
1	2020-06-10	Cat 2	Cat	Female	10 years	Fecal	rt RTPCR	No Ct	Negative
1	2020-06-10	Cat 3	Cat	Female	10 years	Nasal	rt RTPCR	No Ct	Negative
1	2020-06-11	Cat 1	Cat	Male	10 years	Nasal	rt RTPCR	No Ct	Negative
1	2020-06-11	Cat 2	Cat	Female	10 years	Nasal	rt RTPCR	No Ct	Negative
1	2020-06-11	Cat 3	Cat	Female	10 years	Nasal	rt RTPCR	No Ct	Negative
1	2020-06-16	Cat 1	Cat	Male	10 years	Serum	ELISA	12.2798	Negative
1	2020-06-16	Cat 2	Cat	Female	10 years	Serum	ELISA	2.45595	Negative
1	2020-06-16	Cat 3	Cat	Female	10 years	Serum	ELISA	74.6396	Positive
2	2020-05-22	Cat 4	Cat	Female	NR	Fecal	rt RTPCR	No Ct	Negative
2	2020-05-22	Cat 5	Cat	Male	NR	Fecal	rt RTPCR	No Ct	Negative
2	2020-05-22	Cat 6	Cat	Female	NR	Fecal	rt RTPCR	No Ct	Negative
2	2020-05-22	Dog 1	Dog	Male	NR	Fecal	rt RTPCR	No Ct	Negative
2	2020-05-22	Dog 2	Dog	Female	NR	Fecal	rt RTPCR	No Ct	Negative
3	2020-05-25	Cat 7	Cat	Female	NR	Fecal	rt RTPCR	No Ct	Negative
3	2020-05-25	Dog 3	Dog	Female	NR	Fecal	rt RTPCR	No Ct	Negative
3	2020-07-24	Dog 4	Dog	Male	NR	Serum	ELISA	2.98751	Negative
3	2020-07-24	Dog 3	Dog	Female	NR	Serum	ELISA	-0.162955	Negative
4	2020-05-28	Dog 5	Dog	Male	NR	Oropharyngeal	rt RTPCR	No Ct	Negative
4	2020-05-28	Dog 5	Dog	Male	NR	Fecal	rt RTPCR	No Ct	Negative
4	2020-05-28	Dog 5	Dog	Male	NR	Serum	ELISA	-1.28137	Negative
4	2020-05-30	Dog 5	Dog	Male	NR	Oropharyngeal	rt RTPCR	No Ct	Negative
4	2020-06-01	Dog 5	Dog	Male	NR	Oropharyngeal	rt RTPCR	No Ct	Negative
4	2020-06-03	Dog 5	Dog	Male	NR	Oropharyngeal	rt RTPCR	No Ct	Negative
4	2020-06-03	Dog 5	Dog	Male	NR	Fecal	rt RTPCR	No Ct	Negative
4	2020-06-05	Dog 5	Dog	Male	NR	Fecal	rt RTPCR	No Ct	Negative
4	2020-06-11	Dog 5	Dog	Male	NR	Serum	ELISA	-2.02883	Negative
5	NR	Dog 6	Dog	Female	3 years	Oropharyngeal	rt RTPCR	No Ct	Negative
5	NR	Dog 6	Dog	Female	3 years	Oropharyngeal	rt RTPCR	No Ct	Negative
5	NR	Dog 6	Dog	Female	3 years	Oropharyngeal	rt RTPCR	No Ct	Negative
5	NR	Dog 6	Dog	Female	3 years	Oropharyngeal	rt RTPCR	No Ct	Negative
5	NR	Dog 6	Dog	Female	3 years	Oropharyngeal	rt RTPCR	No Ct	Negative
6	2020-05-28	Cat 8	Cat	Female	1 year	Oropharyngeal	rt RTPCR	No Ct	Negative
6	2020-05-28	Cat 8	Cat	Female	2 years	Fecal	rt RTPCR	No Ct	Negative
6	2020-05-28	Cat 8	Cat	Female	3 years	Serum	ELISA	64.709	Positive
6	2020-05-28	Cat 9	Cat	Male	4 years	Oropharyngeal	rt RTPCR	No Ct	Negative
6	2020-05-28	Cat 9	Cat	Male	4 years	Serum	ELISA	-1.81527	Negative
6	2020-05-29	Cat 9	Cat	Male	4 years	Fecal	rt RTPCR	No Ct	Negative
6	2020-05-30	Cat 8	Cat	Female	1 year	Oropharyngeal	rt RTPCR	No Ct	Negative
6	2020-05-30	Cat 8	Cat	Female	1 year	Fecal	rt RTPCR	No Ct	Negative
6	2020-05-30	Cat 9	Cat	Male	4 years	Oropharyngeal	rt RTPCR	No Ct	Negative
6	2020-06-01	Cat 8	Cat	Female	1 year	Oropharyngeal	rt RTPCR	No Ct	Negative
6	2020-06-01	Cat 8	Cat	Female	1 year	Fecal	rt RTPCR	No Ct	Negative
6	2020-06-01	Cat 9	Cat	Male	4 years	Oropharyngeal	rt RTPCR	No Ct	Negative
6	2020-06-01	Cat 9	Cat	Male	4 years	Fecal	rt RTPCR	No Ct	Negative
6	2020-06-03	Cat 8	Cat	Female	1 year	Oropharyngeal	rt RTPCR	No Ct	Negative
6	2020-06-03	Cat 8	Cat	Female	1 year	Fecal	rt RTPCR	No Ct	Negative
6	2020-06-03	Cat 9	Cat	Male	4 years	Oropharyngeal	rt RTPCR	No Ct	Negative
6	2020-06-03	Cat 9	Cat	Male	4 years	Fecal	rt RTPCR	No Ct	Negative
6	2020-06-05	Cat 8	Cat	Female	1 year	Oropharyngeal	rt RTPCR	No Ct	Negative
6	2020-06-05	Cat 9	Cat	Male	4 years	Oropharyngeal	rt RTPCR	No Ct	Negative
6	2020-06-13	Cat 8	Cat	Female	1 year	Serum	ELISA	17.7256	Negative
6	2020-06-13	Cat 9	Cat	Male	4 years	Serum	ELISA	-1.70849	Negative
6	2020-07-06	Cat 8	Cat	Female	1 year	Serum	ELISA	82.6482	Positive
6	2020-07-06	Cat 9	Cat	Male	4 years	Serum	ELISA	1.92205	Negative
7	2020-06-10	Cat 10	Cat	Male	6 years	Serum	ELISA	-0.640683	Negative
7	2020-06-10	Cat 10	Cat	Male	6 years	Oropharyngeal	rt RTPCR	No Ct	Negative
7	2020-06-10	Cat 10	Cat	Male	6 years	Fecal	rt RTPCR	No Ct	Negative
7	2020-06-12	Cat 10	Cat	Male	6 years	Oropharyngeal	rt RTPCR	No Ct	Negative
7	2020-06-12	Cat 10	Cat	Male	6 years	Fecal	rt RTPCR	No Ct	Negative
7	2020-06-14	Cat 10	Cat	Male	6 years	Oropharyngeal	rt RTPCR	No Ct	Negative
7	2020-06-14	Cat 10	Cat	Male	6 years	Fecal	rt RTPCR	No Ct	Negative
7	2020-06-16	Cat 10	Cat	Male	6 years	Oropharyngeal	rt RTPCR	No Ct	Negative
7	2020-06-16	Cat 10	Cat	Male	6 years	Fecal	rt RTPCR	No Ct	Negative
7	2020-06-17	Cat 10	Cat	Male	6 years	Oropharyngeal	rt RTPCR	No Ct	Negative
7	2020-06-18	Cat 10	Cat	Male	6 years	Fecal	rt RTPCR	No Ct	Negative
7	2020-06-20	Cat 10	Cat	Male	6 years	Oropharyngeal	rt RTPCR	No Ct	Negative
7	2020-06-21	Cat 10	Cat	Male	6 years	Fecal	rt RTPCR	No Ct	Negative
7	2020-06-22	Cat 10	Cat	Male	6 years	Fecal	rt RTPCR	No Ct	Negative
7	2020-06-23	Cat 10	Cat	Male	6 years	Fecal	rt RTPCR	No Ct	Negative
7	2020-06-23	Cat 10	Cat	Male	6 years	Serum	ELISA	0.533903	Negative
7	2020-06-24	Cat 10	Cat	Male	6 years	Oropharyngeal	rt RTPCR	No Ct	Negative
7	2020-06-26	Cat 10	Cat	Male	6 years	Oropharyngeal	rt RTPCR	No Ct	Negative
7	2020-06-28	Cat 10	Cat	Male	6 years	Oropharyngeal	rt RTPCR	No Ct	Negative
7	2020-06-30	Cat 10	Cat	Male	6 years	Oropharyngeal	rt RTPCR	No Ct	Negative
7	2020-07-02	Cat 10	Cat	Male	6 years	Oropharyngeal	rt RTPCR	No Ct	Negative
7	2020-07-04	Cat 10	Cat	Male	6 years	Oropharyngeal	rt RTPCR	No Ct	Negative
7	2020-07-06	Cat 10	Cat	Male	6 years	Oropharyngeal	rt RTPCR	No Ct	Negative
7	2020-07-08	Cat 10	Cat	Male	6 years	Oropharyngeal	rt RTPCR	No Ct	Negative
7	2020-07-08	Cat 10	Cat	Male	6 years	Serum	ELISA	-0.488865	Negative
8	2020-06-14	Cat 12	Cat	Male	5 years	Fecal	rt RTPCR	No Ct	Negative
8	2020-06-16	Cat 12	Cat	Male	5 years	Fecal	rt RTPCR	No Ct	Negative
8	2020-06-18	Cat 12	Cat	Male	5 years	Oropharyngeal	rt RTPCR	No Ct	Negative
8	2020-06-18	Cat 13	Cat	Male	5 years	Oropharyngeal	rt RTPCR	No Ct	Negative
8	2020-06-18	Cat 11	Cat	Female	6 years	Oropharyngeal	rt RTPCR	No Ct	Negative
8	2020-06-20	Cat 12	Cat	Male	5 years	Oropharyngeal	rt RTPCR	No Ct	Negative
8	2020-06-20	Cat 12	Cat	Male	5 years	Fecal	rt RTPCR	No Ct	Negative
8	2020-06-20	Cat 13	Cat	Male	5 years	Oropharyngeal	rt RTPCR	No Ct	Negative
8	2020-06-20	Cat 11	Cat	Female	6 years	Oropharyngeal	rt RTPCR	No Ct	Negative
8	2020-06-20	Cat 12	Cat	Male	6 years	Fecal	rt RTPCR	No Ct	Negative
8	2020-06-22	Cat 12	Cat	Male	5 years	Oropharyngeal	rt RTPCR	No Ct	Negative
8	2020-06-22	Cat 13	Cat	Male	5 years	Oropharyngeal	rt RTPCR	No Ct	Negative
8	2020-06-22	Cat 11	Cat	Female	6 years	Oropharyngeal	rt RTPCR	No Ct	Negative
8	2020-06-24	Cat 12	Cat	Male	5 years	Fecal	rt RTPCR	No Ct	Negative
8	2020-06-24	Cat 11	Cat	Female	6 years	Fecal	rt RTPCR	No Ct	Negative
8	2020-06-25	Cat 13	Cat	Male	5 years	Fecal	rt RTPCR	No Ct	Negative
8	2020-06-29	Cat 12	Cat	Male	5 years	Fecal	rt RTPCR	No Ct	Negative
8	2020-06-30	Cat 12	Cat	Male	5 years	Oropharyngeal	rt RTPCR	No Ct	Negative
8	2020-06-30	Cat 12	Cat	Male	5 years	Serum	ELISA	-5.10033	Negative
8	2020-06-30	Cat 13	Cat	Male	5 years	Oropharyngeal	rt RTPCR	No Ct	Negative
8	2020-06-30	Cat 11	Cat	Female	6 years	Oropharyngeal	rt RTPCR	No Ct	Negative
9	2020-06-18	Cat 14	Cat	Male	1 year	Fecal	rt RTPCR	No Ct	Negative
9	2020-06-18	Cat 15	Cat	Female	10 years	Fecal	rt RTPCR	No Ct	Negative
9	2020-06-19	Cat 14	Cat	Male	1 year	Oropharyngeal	rt RTPCR	No Ct	Negative
9	2020-06-19	Cat 15	Cat	Female	10 years	Oropharyngeal	rt RTPCR	No Ct	Negative
9	2020-06-21	Cat 14	Cat	Male	1 year	Oropharyngeal	rt RTPCR	No Ct	Negative
9	2020-06-21	Cat 14	Cat	Male	1 year	Fecal	rt RTPCR	No Ct	Negative
9	2020-06-21	Cat 15	Cat	Female	10 years	Oropharyngeal	rt RTPCR	No Ct	Negative
9	2020-06-21	Cat 15	Cat	Female	10 years	Fecal	rt RTPCR	No Ct	Negative
9	2020-06-23	Cat 14	Cat	Male	1 year	Fecal	rt RTPCR	No Ct	Negative
9	2020-06-24	Cat 14	Cat	Male	1 year	Oropharyngeal	rt RTPCR	No Ct	Negative
9	2020-06-24	Cat 15	Cat	Female	10 years	Oropharyngeal	rt RTPCR	No Ct	Negative
9	2020-06-25	Cat 15	Cat	Female	10 years	Fecal	rt RTPCR	No Ct	Negative
9	2020-08-19	Cat 14	Cat	Male	1 year	Serum	ELISA	2.60648	Negative
9	2020-08-19	Cat 15	Cat	Female	10 years	Serum	ELISA	11.2524	Negative
10	2020-06-23	Dog 7	Dog	Female	11 years	Oropharyngeal	rt RTPCR	No Ct	Negative
10	2020-06-23	Dog 7	Dog	Female	11 years	Fecal	rt RTPCR	No Ct	Negative
10	2020-07-01	Dog 7	Dog	Female	11 years	Serum	ELISA	7.1543	Negative
11	2020-07-24	Dog 8	Dog	Female	NR	Oropharyngeal	rt RTPCR	No Ct	Negative
11	2020-07-24	Dog 8	Dog	Female	NR	Fecal	rt RTPCR	No Ct	Negative
11	2020-07-25	Dog 9	Dog	Male	NR	Oropharyngeal	rt RTPCR	No Ct	Negative
11	2020-07-26	Cat 16	Cat	Male	NR	Fecal	rt RTPCR	No Ct	Negative
11	2020-07-26	Dog 9	Dog	Male	NR	Fecal	rt RTPCR	No Ct	Negative
11	2020-07-27	Cat 16	Cat	Male	NR	Nasal	rt RTPCR	No Ct	Negative
11	2020-07-27	Cat 16	Cat	Male	NR	Oropharyngeal	rt RTPCR	No Ct	Negative
11	2020-07-27	Dog 9	Dog	Male	NR	Oropharyngeal	rt RTPCR	No Ct	Negative
11	2020-07-27	Dog 8	Dog	Female	NR	Fecal	rt RTPCR	No Ct	Negative
11	2020-07-27	Dog 8	Dog	Female	NR	Nasal	rt RTPCR	No Ct	Negative
11	2020-07-29	Cat 16	Cat	Male	NR	Oropharyngeal	rt RTPCR	No Ct	Negative
11	2020-07-30	Cat 16	Cat	Male	NR	Fecal	rt RTPCR	No Ct	Negative
11	2020-08-04	Cat 16	Cat	Male	NR	Oropharyngeal	rt RTPCR	No Ct	Negative
11	2020-08-04	Dog 9	Dog	Male	NR	Oropharyngeal	rt RTPCR	No Ct	Negative
11	2020-08-04	Dog 8	Dog	Female	NR	Oropharyngeal	rt RTPCR	No Ct	Negative
11	2020-08-20	Cat 16	Cat	Male	NR	Serum	ELISA	2.55296	Negative
11	2020-08-20	Dog 8	Dog	Female	NR	Serum	ELISA	46.7681	Suspect
11	2020-09-04	Dog 8	Dog	Female	NR	Serum	ELISA	4.25938	Negative
12	2020-09-04	Cat 17	Cat	Female	NR	Serum	ELISA	2.35219	Negative
12	2020-09-04	Dog 10	Dog	Female	NR	Serum	ELISA	8.32804	Negative
NR= No registrered
